# Supplementary material for: Data of the maximum solid solubility limits of binary systems of elements
Source: Data Brief. 2019 Sep 18;26:104515. doi: 10.1016/j.dib.2019.104515 (PMC6811886; doi:10.1016/j.dib.2019.104515)
Supplement: Multimedia component 1 [file mmc1.xlsx]

## Sheet: Data
		Maximum equilibrium solubility of element B in element A, at% (room temperature phase considered, max solubility at any temp)
	Element A	Element B
		H	He	Li	Be	B	C	N	O	F	Ne	Na	Mg	Al	Si	P	S	Cl	Ar	K	Ca	Sc	Ti	V	Cr	Mn	Fe	Co	Ni	Cu	Zn	Ga	Ge	As	Se	Br	Kr	Rb	Sr	Y	Zr	Nb	Mo	Tc	Ru	Rh	Pd	Ag	Cd
	H													0.00012
	He
	Li	0			0		0	0	0			0	75.5	0	0		0	0		0	2.2	0.07	0	0	0	0			0	0	0	0	0		0			0	0		0	0	0		0	0	0	9	18
	Be	0.0092		0		0	0		0			0	0	0	0					0	0		0	0	0.08		0.9	2.7	10	9.5	0	0	0			0		0	0	0	0	0	0		0		5	0
	B				0		0	0					0	0	2.5		0				0	2	0	0	2	4	0	0	0	0	0	0	4	0					0	0	0	0.5	0	0	0	0	0		0
	C			0	0	0						0		0	0						0	0	0	0	0	0	0	0	0	0			0	0	0			0	0	0	0	0	0		0	0	0
	N						0		10
	O							0
	F
	Ne
	Na	0		0	0.1		0		0	0			0	0			0	0		1	0		0	0	0					0	0	0	0		0	0		0	0		0	0	0				0	0	0
	Mg	11		18	0	0	0	0	0			0		11.5	0	0				0	0.82	29	0.12	0	0	1.1	0.00043	0	0	0	2	4	0					0	0	3.4	0.7	0.13	0				0.23	3.83	100
	Al	0		14	0	0	0	0	0			0.002	18.6		1.5	0	0			0	0	0.2	0.7	0	0	0.62	0	0	0	2.5	67	9	2.6	0	0				0	0	0	0	0		0.5	0	0	23	0
	Si	0.012		0	0	2.6	0	0	0				0	0.02		2.5	0.0065				0	1	0	0	0	0	0	0	0	0	0	0	100	3.5	0				0	0	0	0	0		0	0	0	0	0
	P												0	0	0		0										0	0	0	0	0		0	35	0								0			0	0	0
	S			0		0						0		0		0				0			0	0		0		0	0	0	0		0	0	12	0		0			0	0	0		0			0	0
	Cl											0									0										0	0				100												0
	Ar																																										0
	K	0		0		0	0		0	0		4.7	0.02	0			0	0			0		0	0	0					0	0	0	0	0	0	0		100	0		0	0	0					0	0
	Ca	0		10.2	0	0	0	0	0	0		0	0	0	0			0		0		0.03	0	0		0.73	0		0	0	0	0	0			0		0	100	0			0				0	0	0
	Sc			0		0	2.6		11				28	10.2	0		0	0			1.4		11.1	0.5	0	0	0.5	0	1	1.1		0	2.7			0			1.6	100	100	0	0.5		1	2	0	0
	Ti	7.5		0	0	0	1.2	24.8	31.8			0	1.6	52.3	0.5	0	0.019			0	0	7.8		2	0.6	0.4	0.04	0.8	0	1.3	0	16.2	4.1		0.15			0	0	1	100	3	0.4	1	0.1	0.075	1	4.7
	V	42		0	15	0	4.1	14	17			0	0	54.5	4.8		0			0	0	0.3	100		100	100	100	19	24	4.9	0	41	4.5		0			0	0	0	7.9	100	100	44	25	18	37.5		0
	Cr	4		0	9.1	1	0	4.4	0			0	0	30.2	13.1	0	0.002	0		0		1.5	100	100		71.3	100	50	32	0	2	16	11.8	6	0			0		1	2.5	6.4	100		32	20	1		0
	Mn			0		1	6.5	0.8	0				0	2	7.1	0	0				0	0	12	9	9		30	3	13.6	0.3	2	1	1.5	0	0				0	0	2		21			1	3.7	0
	Fe	0.01385		0	28	0.005	0.098	0.39	0			0	0	45	3.19	4.8	0.033			0	0	0.7	10	100	100	3		77	5.5	6.7	42	36	17.5	10	0			0	0	0.6	0.06	0.3	24.4		4	19	3.5	0.017	0
	Co	0.5		26	12	0	4.5	0	0			0	0	17	19	0	0			0	8	0.6	14.4	2	44	20	2		35	19.7	2.8	1	18	2	0					0	0	0	0.9		100	100	20	0	0.253
	Ni	0.923			23.9	0	2.9	0	0				0	21	15.7	0	0	0			0	1.6	15	43	50	100	100	100		100	39.3	24.3	15.9	5	0				0	0	1.8	12.7	27	29.4	31.1	100	100	1.4	0
	Cu	0.189		22	13.7	0.29	0.0402		0.031			0	2.69	19	11.25	4	0.023	0		0	0	0.48	10	0.4	0.6	100	4.6	7.5	100		38.27	20.6	12	6.83	0				0	0	0	0.9	0	0	0	100	100	4.9	2.2
	Zn	0		0.9	0	0			0			0	0	2.9	0	0	0	0		0	0	0	0	0.17	0.03	1	0	0	0	2.83		2.36	0	0	0	0		0	0	0	0	0	0	0	0			4	1.46
	Ga			0	0	0	0					0	0	0	0	0	0	0		0	0	0	0	0	0	0	0.5	0	0	0	0.75		0	0	0	0		0	0	0	0	0	0				0	0	0
	Ge			0	0	0	0		0			0	0	1.1	100	0.16	0			0	0	0	2.3	0	0	0	0	1.5	0	0	0	1.1		0.18	0			0	0	0.3	0	0	0		0	0	0	0	0
	As					0	0						0	0	0	19.1	0			0					0	0	0.07	0		0	0	0	12		0			0					0				0	0	0
	Se			0		0	0					0		0	0	0	13			0			0	0	0	0	0	0	0	0	0	0	0	0		0		0	0			0	0		0	0	0	0	0
	Br				0							0					0	100			0	0									0				0			0	0				0					0
	Kr
	Rb	0		0	0		0		0	0		0	0				0	0		100	0		0	0	0						0	0	0	0	0	0			0		0	0	0					0	0
	Sr	4.96		0	0	0	0		0			12.5	0	0	0			0		0	100	0	0	0		0	0		0	0	0.5	0	0		0	0		0		0			0					0	0
	Y				0	0	7	3	15				20	0	0			0			0.45	100	0.9	0.3	0.7	0	1.6	0	0	0	0	0	0.99						6.4		1.8	0.1	0		0		0	0
	Zr	5.15		0	0	1.5	0	23.1	31			0	0.4	8.3	0					0		100	100	2	1	0	0.03	5	0.2	0.13	3.2	0.8	1					0		0		0.7	0		0.6	0	1	1.3	17.5
	Nb	48.96		0	12.8	1.7	5.2	17	9			0	0.2	19.6	3.5		0			0		0	100	100	25		9.1	5.3	5	5.6	0	19	11		0			0		0.1	100		100		40	20.5	36
	Mo	0	0	0	1	0.9	1.11	1	1	0	0	0	0	20	3	16	3	0	0	0	0	0.5	100	100	100	37	31.4	7.1	2.9	0	0	15	5	0	0	0	0	0	0	0	9	100		49	32.5	20	6	0	0
	Tc					0	7.2																14	8					46	0	0												25
	Ru			0	1	1.8	3							4	4.5	0	0					1.5	14	30	52	51	77	100	49	0	0	0			0					0	2	29	51.5			60	8
	Rh			0		0	1.5							0	2.3	0	0					11	14	19.5	32		100	100	100	100			0		0						8	16.5	15		34.5		100	10
	Pd	0.14		4.4	1.1	18.1	8					2	25	19	0	0	0	0			0	15	15	58	50	28	100	100	100	100	20	11	3	0	1.5					13	14	30	46		21.3	100		100	26
	Ag		0	60.9	0.36	0	0		0.04			0	24.3	20	0	0	0.13	0	0	0	0	10.4	4	1	0	54.9	0.00651	0.8	0.26	14.1	40	18.6	9.6	8.8	0	0	0	0	0	1.6	5.3		0.15		0	0	100		42.4
	Cd			30.2		0			0			0	100	0	0	0	0	0		0	0	0	0	0	0	0.049	0		0	0.2	4.35	0	0	0	0			0	0	0	0		0				0	7
	In			1.6	0	0						2.9	5	0	0	0	0	0		0	0	0	0	0		0	0	0	0	0	2	2.3	0	0	0	0		0	0	0	0	0	0			0	0	0	6
	Sn			0	0	0	0		0	0		0	0	0	0	0	0	0		0	0.4	0	0	0	0	0	0	0	0	0	0	6.5	0	0	0	0		0	0	0	0	0	0		0	0	0	0	1.1
	Sb			0	0	0	0		0			0	0	0	0	0.1	0			0	0		0		0	0	0	0	0	0	0	0	6.2	100	0			0	0	0	0	0	0		0	0	0	0	0
	Te			0	0				0			0	0	0	0		14	0		0		0	0	0	0	0	0	0	0	0	0	0	0	0	100	0		0	0	0	0	0	0	0	0	0	0	0	0
	I											0		0			0	0		0	0	0			0					0	0	0	0		0	0		0	0	0		0	0						0
	Xe
	Cs	0		0	0		0		0	0		0	0				0	0		100	0		0	0	0					0		0	0		0			100	0		0	0	0						0
	Ba	58		0	0	0	0		0			1.2	0	0	0	0		0		0	100	0	0	0		1.2	0		0	0	0	0	0		0	0		0	100	0.24			0				0	0	0
	La	1.36		0		0	4.5						1.1	0			0	0			0	10.8	0	1.4		0	0	0	0	0	0	0	0		0	0				100	0	0	0		0	0		0	0
	Ce			0		0	4.5	3					8.1	0	0		0				0.3	17	0	0.0011		5.2	0	0	0	0	0	0	0		0	0							0		0	0	0	0
	Pr			0		0	4.5		0				9.2	3	0	0.32	0	0					3	0	0		0	0	0	0	1.5	4	0		0	0							0				0	1.3
	Nd	12.4		0		0	0		0				8.9	2.1	0						3.5	100	0	0	3	2.5	0	0	0	0	1		0.5	1					5.8	100	1.5		0		0	0		0.9	0
	Pm			0		0								0										0.15	0	0	0			0		0											0
	Sm			0		0				0			3	0	0		0				0.2			0	0	0	0.5	0	0	0	0	0	0	0						100		0.1	0		0	0	0.73	0	0
	Eu					0	0		0				0	0			0				100	0	0	0	0	0	0		0	0	0	0	0	0							0	0	0			0	0	0	0
	Gd					0	0						14.2	0.5	0			0			0.2	100	0.3	0	0	0	0	0	0	0		0	0		0					100	3.4		0		0	0	3.7	0	5
	Tb					0	0		0				12	0	0						8.95	100		0.2	3	0	0	0		0		0	0	1						100			0				0	0
	Dy					0	0						13	0	0		0	0			0.2			0.3	0	0	0	0	0	0		0	0	1						100	1.5		0.6		0	0	0	0
	Ho					0	0						15	0	0			0				100		0.5	2	0	0	0	0	0	0	0	0	1						100			0.6				0	0
	Er	40				0	0		0				6.9	0	0			0			0.2	100	3	0	0	0	0	0	0	0	0	0	0	1	0					100	41.5	1	0.5		0	2	0	0
	Tm					0							13	0	0		0	0			6.35		1	0.4	0	0	0			0	0	0	0	1	0								0.7				0	0
	Yb					0	0			0			0	0.6	0		0	0			100		0	0	0	0	0	0	0	0	0	0	0	0	0					0	0	0	0		0	0	0	0	1.39
	Lu					0	0						11.5	0	0						6.4			0.5	0	0	0	0		0	0	0	0	1						100		0.5	4		2		0	0
	Hf	9		0	0	1.5	14.2	29	24.5			0	0	27	0					0		100	100	3.4	1.7	1.99		3	0.9	0.3								0		4	100	5.2	2		2	3	1	0
	Ta	33.52		0	0	2	7	10.5	5.7			0		6.9	10								100	100	27		8.5	21	20.7	0				0	0	0		0		0	100	100	100		49	16	24.6
	W				5.8	0	1	0	0					15.4	3		0						100	100	100	12	4	3	0.3	0			2.5							0	3.6	100	100	55	23	6	5
	Re				10	0	11							2.8	9.2							6	3	13	22.5		0	100	17	0		0	0							0	4	4	13	100	100	24
	Os					0	2									0							21	48	65		75	100	12					0	0					0	8	27	52		100	30	5.2	0
	Ir			0			3.12							20	0	0						11	11	19	27.2		100	100	100	6.4										0	9	15	23		45	100	100	0
	Pt				0	0	2.5					1		16	0.7	0	0				0		10.9	56.5	68.7	38	100	100	100	100	22	14	6.7	0					0	0	12.9	19.9	44		73.5	100	100	12.9
	Au	0.00045		16.7	0.196	5	0.082	0				0	0	13	0	0	0	0		0	0	9.4	11	61	47	31	74	22.5	100	100	34.5	12.2	3	0	0	0		0	0	2	8.1	57	1.25	0	0	1.6	100	100	32.6
	Hg			0		0	0					0	0	0			0	0		0	0		0	0	0	0	0	0	0	0	0.3	0	0		0	0		0	0	0	0.3	0	0		0	0	0	0	3.5
	Tl			1.4		0						27	2.1	0	0	0	0	0		4	2			0		0			0	0	0	0	0	0	0				4.5	0		0	0				0	0	4
	Pb			2.9		0	0		0			20	5.7	2.3	0		0	0		0	0	0	0		0	0.04	0	0	0	0	0	0	0	0	0	0		0	0	0	0		0			0	0	0.2	5.9
	Bi			0	0	0	0		0			0	0	0	0	0	0	0		0	0	0	0	0	0	0	0	0	0	0	1.6	0	0	0.6	0	0		0	0	0	0	0	0		0	0	0	0	0
[truncated: 35 more columns]

## Sheet: Refs
	Systems	Reference
	Unless stated below, data are taken from the ASM Handbook, Volume 3, Alloy Phase Diagrams (2016), Volume Editors, Hiroaki Okamoto, Mark E. Schlesinger, Erik M. Mueller ISBN-13: 978-1-62708-070-5
	Ag-Ba, Ag-Eu, Ag-K, Ag-O, Ag-Os, Ag-Rb, Ag-Ru, Ag-Tb	T B Massalski, J L Murray, L H Bennett, H Baker, eds, Binary Alloy Phase Diagrams (1986), ASM, Ohio
	Al-Cs, Al-Dy, Al-H, Al-K, Al-N, Al-Na, Al-O, Al-P, Al-Re, Al-Ru, Al-Tl, Al-V
	Eu-As, As-Mg, As-Pt
	Au-B, Au-Cl, Au-Cs, Au-Er, Au-Gd, Au-H, Au-Hf, Au-Ho, Au-Ir, Au-Lu, Au-Mo, Au-N, Au-Os, Au-P, Au-Re, Au-Rh, Au-S, Au-Sc, Au-Sm, Au-Ta, Au-Tb, Au-Tc, Au-Y
	B-Be, B-Cd, B-Cd, B-Ce, Dy-B, Er-B, Eu-B, B-Ga, B-Gd, B-Ge, B-Hg, B-In, B-Hf, B-Ho, B-La, B-Lu, B-Nd, B-Pb, B-Pr, B-Rh, B-S, B-Sm, B-Sn, B-Tb, B-Tl, B-Tm, B-Yb, B-Zn
	Ba-Bi, Ba-Cs, Ba-Eu, Ba-Fe, Ba-K, Ba-Mn, Ba-Nd, Ba-Ni, Ba-Pr, Ba-Rb, Ba-Sm, Ba-Sn, Ba-Sr, Ba-Ti, Ba-V
	Be-Cs, Be-Ga, Be-Ge, Be-K, Be-In, Be-Li, Be-Mo, Be-O, Be-Pt, Be-Ru, Be-Rb, Be-Sn, Be-y, Be-Yb
	Bi-Ca, Bi-Ce, Bi-Co
	Bi-Gd, Bi-Hf, Bi-Lu, Bi-Nb, Bi-Rh, Bi-Ru, Bi-Si, Bi-Sn, Bi-Ti, Bi-V
	C-Ir
	Ca-Ce, Ca-Cs, Ca-Dy, Ca-Er, Ca-Gd, Ca-Eu, Ca-La, Ca-Mn, Ca-N, Ca-Rb, Ca-Sm, Ca-Sn, Ca-Ti, Ca-Y
	Cd-Ce, Cd-Cs, Cd-Eu, Cd-K, Cd-Nd, Cd-Pt, Cd-Rb, Cd-S, Cd-Si, Cd-Ti
	Ce-Eu, Ce-Gd, Ce-Hf, Ce-Hg, Ce-La, Ce-Pb, Ce-Pr, Ce-Ru
	Co-In, Co-Ir, Co-La, Co-Li, Co-Mg, Co-O, Co-Os, Co-Pb, Co-Rh, Co-Ru, Co-Sc, Co-Yb
	Cr-Eu, Cr-Ho, Cr-K, Cr-Li, Cr-La, Cr-Nd, Cr-Os, Cr-Rb, Cr-Sc, Cr-Sm, Cr-Tb
	Cs-Cu, Cs-Ga, Cs-Hf, Cs-Li, Cs-Mg, Cs-Nb, Cs-Pr, Cs-Sr, Cs-Ti, Cs-V, Cs-Zr
	Cu-Eu, Cu-K, Cu-Mo, Cu-Na, Cu-Sm
	Dy-Er, Dy-Gd, Dy-Ho, Dy-La, Dy-Nd, Dy-Ru, Dy-Ta, Dy-Y
	Er-Gd, Er-Hf, Er-Ho, Er-Nd, Er-O, Er-Sc, Er-Sn, Er-Ta, Er-Tb, Er-Y, Er-Zr
	Eu-Ho, Eu-Ga, Eu-In, Eu-Mg, Eu-Mn, Eu-Ni, Eu-Nb, Eu-Pb, Eu-Pd, Eu-Pt, Eu-Ta, Eu-Ti, Eu-Te, Eu-W, Eu-V, Eu-Zr
	Fe-In, Fe-Mg, Fe-Os, Fe-Pm, Fe-Pt, Fe-Ru, Fe-Y, Fe-Yb
	Ga-Hg, Ga-K, Ga-Rb, Ga-Si
	Gd-Hg, Gd-Ho, Gd-La, Gd-Mo, Gd-Nd, Gd-Pt, Gd-Ru, Gd-Sc, Gd-Sm, Gd-Ta, Gd-Tb, Gd-V, Gd-Y, Gd-Yb, Gd-Zr
	Ge-La, Ge-O, Ge-Rb, Ge-Re, Ge-Ru, Ge-Zr
	Hf-H, H-Mo, H-Pd
	Hf-K, Hf-Li, Hf-Na, Hf-Rb, Hf-Os, Hf-Pd, Hf-Pr, Hf-Sn, Hf-Y, Hf-Yb
	Hg-Nd, Hg-Pr, Hg-Pt, Hg-Rh, Hg-Sb, Hg-Sm, Hg-Tb, Hg-Ti, Hg-Y, Hg-Yb
	Ho-Mg, Ho-Ta, Ho-Tb, Ho-V, Ho-Y, Ho-Y, Ho-Yb
	In-Ta, In-Zr
	Ir-Mg, Ir-Mn, Ir-Os, Ir-Re, Ir-Sb, Ir-Yb
	K-Li, K-Mg, K-Nb, K-Sr, K-Ti, K-Ta, K-Ti, K-V, K-Zn, K-Zr
	La-Nb, La-Nd, La-Re, La-Ta, La-Te, La-Ti, La-V, La-Y
	Li-Mn, Li-N, Li-Nb, Li-Ni, Li-Rb, Li-Pt, Li-Ti, Li-V, Li-Zr
	Lu-Mg, Lu-Mo, Lu-Ta, Lu-Yb
	Mg-Na, Mg-Nb, Mg-O, Mg-P, Mg-Pd, Mg-Pr, Mg-Pt, Mg-Rb, Mg-Te, Mg-Ti, Mg-Tm, Mg-V
	Mn-Pb, Mn-Pt, Mn-Re, Mn-Rh, Mn-S, Mn-Sb, Mn-Sr, Mn-Ta, Mn-Tb, Mn-Yb, Mn-Zr
	Mo-Os, Mo-P, Mo-Sb, Mo-Sc, Mo-Se, Mo-Sn, Mo-Tc, Mo-Te, Mo-Y, Mo-Zn
	Na-Nb, Na-Ti, Na-V, Na-Zn, Na-Zr
	Nb-O, Nb-Os, Nb-Rb, Nb-Sb, Nb-Sc, Nb-Se, Nb-Sm, Nb-Y, Nb-Zn
	Nd-O, Nd-Pr, Nd-Sc, Nd-Sm, Nd-Sr, Nd-Te, Nd-V, Nd-Y, Nd-Yb
	Ni-Tc, Ni-Tl
	O-Sc, O-Ta
	Os-Pd, Os-Pr, Os-Re, Os-Ru, Os-Ta, Os-Ti, Os-V, Os-W, Os-Y, Os-Zr
	P-Pt, P-Rh, P-Sb, P-Se, P-Si, P-Tl
	Pb-Si, Pb-Sm, Pb-Sr, Pb-Ti, Pb-W, Pb-Zr
	Pd-Re, Pd-Ta
	Pr-Pt, Pr-Re, Pr-Ta, Pr-V
	Pt-Re, Pt-Ru, Pt-Sr, Pt-Ta, Pt-Tl, Pt-Yb, Pt-Zn
	Rb-Sr, Rb-Ti, Rb-V, Rb-Zn, Rb-Zr
	Re-Rh, Re-Sc, Re-Sn, Re-Tb, Re-Ti, Re-W, Re-Y, Re-Zr
	Rh-Ru, Rh-Sb, Rh-Sn, Rh-W, Rh-Yb
	Ru-Sc, Ru-W, Ru-Y, Ru-Yb
	S-Sb, S-Tl, S-V, S-W, S-Yb
	Sb-Ti, Sb-Y, Sb-Zr
	Sc-Ta, Sc-V, Sc-W
	Se-Zn
	Si-Tl, Si-Y
	Sm-Ta, Sm-V, Sm-Y
	Sn-V
	Sr-Ti, Sr-V, Sr-Y
	Ta-Tb, Ta-Tl, Ta-Tm, Ta-Yb
	Tb-Y, Tb-Zr
	Tc-Ti, Tc-Zn
	Te-W, Te-Zn
	Tl-V
	V-Y, V-Yb, V-Zn
	W-Yb
	Ba-C, Ag-Br, Al-C, As-C, Be-Br, Be-C, Be-Ca, Bi-C	T B Massalski, H Okamoto, p R Subramanian, L Kacprzak eds, Binary Alloy Phase Diagrams, (1990) Second edition, ASM, Ohio
	C-Ca, C-Ce, C-Cs, C-Dy, C-Er, C-Eu, C-Gd, C-Ge, C-Hg, C-Ho, Ir-C, K-C, C-Li, C-Lu, C-Mg, C-Na, C-Nd, C-Os, C-Pb, C-Pt, C-Rb, C-Re, C-Rh, C-Ru, C-Sb, C-Sn, C-Sr, C-Tb, C-Yb, C-Zn
	Ag-Hf, Ag-Pm, Ag-Tm	H Okamoto, Desk Handbook; Phase Diagrams for Binary Alloys, ASM, Ohio (2000)
	Al-Eu, Al-Ir, Al-Lu, Al-Pm, Al-Rh, Al-Tm
	Ar-Mo
	As-B, As-Cr, As-Dy, As-Er, As-Eu, As-Gd, As-Ho, As-Lu, As-Os, As-Pt, As-Rb, As-Sm, As-Ta, As-Tb, As-Tm
	Au-Eu, Au-Pm, Au-Tm, Au-W
	B-Ba, B-Mg, B-N, B-Os, B-Pm, B-Sr, B-Tc
	Ba-Be, Ba-Br, Ba-Cl, Ba-I, Ba-La, Ba-Mo, Ba-O, Ba-Pd, Ba-Pm, Ba-Pt, Ba-Sc, Ba-Y, Ba-Yb
	Be-Bi, Be-Mg, Be-Re, Be-Sb, Be-Sr, Be-Ta, Be-V, Be-Zn
	Bi-Br, Bi-Cl, Bi-Cr, Bi-Dy, Bi-Er, Bi-Fe, Bi-Ho, Bi-I, Bi-Ir, Bi-Mo, Bi-O, Bi-Os, Bi-P, Bi-Pr, Bi-Ta, Bi-Tb, Bi-Tm, Bi-W
	Br-Ca, Br-Ce, Br-Cl, Br-Ga, Hg-Br, Br-I, Br-In, Br-K, Br-La, Br-Mo, Br-Na, Br-Pr, Br-Rb, Br-S, Br-Sc, Br-Se, Br-Sn, Br-Sr, Br-Ta, Br-Te
	Ca-Cl, Ca-Co, Ca-F, Ca-H, Ca-I, Ca-Lu, Ca-Mo, Ca-Sc, Ca-Tb, Ca-Tl, Ca-Tm
	Cd-Cl, Cd-Co, Cd-Cr, Cd-Fe, Cd-Mn, Cd-Mo, Cd-O, Cd-Pd, Cd-Pm, Cd-Pr, Cd-Sc, Cd-V, Cd-Y
	Ce-I, Ce-Li, Ce-Mo, Ce-Nd, Ce-Pm, Ce-Pt, Ce-Rh, Ce-Ru, Ce-Sb, Ce-Se, Ce-V, Ce-W
	Cl-Cr, Cl-Cu, Cl-Dy, Cl-Er, Cl-Gd, Cl-Ho, Cl-I, Cl-K, Cl-La, Cl-Li, Cl-Mo, Cl-Ni, Cl-Pb, Cl-Pd, Cl-Pr, Cl-Rb, Cl-Sc, Cl-Sn, Cl-Sr, Cl-Te, Cl-Tl, Cl-Tm, Cl-Y, Cl-Yb
	Co-H, Co-Hg, Co-K, Co-Lu, Co-N, Co-Na
	Cr-Cs, Cr-Dy, Cr-Er, Cr-Gd, Cr-H, Cr-Hg, Cr-H, Cr-I, Cr-In, Cr-Mg, Cr-N, Cr-Pb, Cr-Pm, Cr-Pr, Cr-Tm, Cr-Yb
	Cs-F, Cs-H, Cs-I, Cs-Mo, Cs-Pb, Cs-S, Cs-Ta
	Cu-Ho, Cu-I, Cu-Lu, Cu-Na, Cu-Pm, Cu-Re, Cu-Ru, Cu-Sc, Cu-Ta, Cu-Tb, Cu-Tc, Cu-Tm, Cu-W
	Dy-Hg, Dy-I, Dy-Ir, Dy-Lu, Dy-Mg, Dy-Mo, Dy-Pm, Dy-Pr, Dy-Pt, Dy-Rh, Dy-Sm, Dy-Tb, Dy-Tl, Dy-Tm, Dy-V, Dy-W, Dy-Zn
	Er-Hg, Er-I, Er-Ir, Er-Lu, Er-Mo, Er-Re, Er-Sb, Er-Si, Er-Tm, Er-W, Er-Zn
	Eu-Fe, Eu-Ge, Eu-Hf, Eu-La, Eu-Mo, Eu-Ni, Eu-O, Eu-Rh, Eu-S, Eu-Sc, Eu-Sn, Eu-Yb, Eu-Zn
	F-K, F-Mo, F-Na, F-Rb, F-Sm, F-Sn, F-Yb
	Fe-Hg, Fe-Re, Fe-Sr
	Ga-Hf, Ga-I, Ga-P, Ga-Pm, Ga-Re, Ga-Ti
	Gd-I, Gd-Ir, Gd-Lu, Gd-Pm, Gd-Pr, Gd-Re, Gd-Si, Gd-Tm, Gd-W, Gd-Zn
	Ge-Hf, Ge-Hg, Ge-I, Ge-Rh, Ge-W
	H-K, H-Mg, H-Na, H-Rb, H-Si, H-Zn
	He-Mo
	Hf-Hg, Hf-Mg, Hf-Pr, Hf-Ru, Hf-Sc, Hf-Te
	Hg-Ho, Hg-I, Hg-Ir, Hg-Mn, Hg-Mo, Hg-Nb, Hg-Ni, Hg-Os, Hg-Pd, Hg-Pr, Hg-Re, Hg-Ru, Hg-Sb, Hg-V, Hg-Zr
	Ho-I, Ho-Ir, Ho-Lu, Ho-Mg, Ho-Mo, Ho-Ni, Ho-Pt, Ho-Sc, Ho-Si, Ho-Sm, Ho-Sn, Ho-Tm, Ho-W, Ho-Zn, Ho-Zr
	I-In, I-K, I-Mo, I-Na, I-Nb, I-Rb, I-S, I-Sc, I-Se, I-Sn, I-Sr, I-Tb, I-Te, I-Tl, I-Y, I-Zn
	In-Ir, In-Mn, In-Pm, In-Rh, In-Zr
	Ir-Li, Ir-Lu, Ir-Nd, Ir-P, Ir-Pm, Ir-Pr, Ir-Sb, Ir-Sc, Ir-Si, Ir-Sm, Ir-Tb, Ir-Te, It-Tm, Ir-Y
	K-Mo, K-O
	Kr-Mo
	La-Li, La-Mo, La-Pm, La-Pr, La-Pt, La-Rh, La-Ru, La-Sm, La-W, La-Yb
	Li-Mo, Li-Nd, Li-O, Li-Pm, Li-Pr, Li-Rh, Li-Ru, Li-Sb, Li-Sm, Li-Ta
	Lu-Mh, Lu-Nb, Lu-Pd, Lu-Pt, Lu-Rh, Lu-Ru, Lu-Sb, Lu-Si, Lu-Sm, Lu-Sn, Lu-Tb, Lu-Tm, Lu-V, Lu-W, Lu-Y, Lu-Zn, Lu-Zr
	Mg-Mn, Mg-N, Mg-Tb
	Mn-Pb, Mn-Pm, Mn-Ru, Mn-Sc, Mn-Se, Mn-Sr, Mn-Tl, Mn-Tm
	Mo-Na, Mo-Nd, Mo-Ne, Mo-Pb, Mo-Pm. Mo-Pr, Mo-Rb, Mo-Sm, Mo-Sr, Mo-Tb, Mo-Tl, Mo-Tm, Mo-Xe, Mo-Yb, Mo-Ge
	N-O, N-Si, N-W, N-Y
	Na-Pd, Na-Pt, Na-Ta
	Nb-S, Nb-Se, Nb-Te, Nb-Tl, Nb-Yb
	Nd-Pd, Nd-Pm, Nd-Ru, Nd-W
	Ni-Os
	O-Rb, O-Sb, O-Sr, O-Tb, O-Te, O-Zn
	Os-P, Os-Pr, Os-Pt, Os-Rh, Os-Se, Os-Te, Os-Y, Os-Yb
	P-Pt, P-Rh, P-S
	Pb-Sc, Pb-Ti, Pb-Zr
	Pd-Pr, Pd-Sc, Pd-Tb, Pd-Tm
	Pm-Pr, Pm-Rh, Pm-Tl, Pm-V
	Pr-S, Pr-Ti, Pr-W
	Pt-S, Pt-Sc, Pt-Sm, Pt-Tb, Pt-Tm, Pt-W, Pt-Y, Pt-Yb
	Rb-S, Rb-Sn, Ta-Rb, Te-Rb
	Re-Sb, Re-Tc
	Rh-S, Rh-Sc, Rh-Si, Rh-Sm, Rh-Sn, Rh-Te
	Ru-S, Ru-Sb, Ru-Se, Ru-Sm, Ru-Sn, Ru-Tb, Ru-Te, Ru-Zn
	S-Sc, S-Si, S-Sm, S-Tm, S-V, S-Yb, S-Zn, S-Zr
	Sb-Tm, Sb-W, Sb-Zr
	Sc-Si, Sc-Sn, Sc-Sr, Sc-Tb, Sc-Te, Sc-Zn
	Se-Si, Se-Ta, Se-Ti, Se-Tm, Se-V, Se-Yb
	Si-Sm, Si-Tb, Si-Tm, Si-Yb
	Sm-Tb, Sm-Te, Sm-Tm, Sm-W
	Sn-Tb, Sn-Tm
	Ta-Tb, Ta-Te, Ta-Tm, Ta-Y
	Tb-Tl, Tb-Tm, Tb-V, Tb-W, Tb-Zn
	Tc-Te, Tc-V, Tc-W, Tc-Zn
	Te-Ti, Te-Tm, Te-V
	Ti-Tm, Ti-Yb
	Tl-Tm, Tl-Y
	Tm-V, Tm-W, Tm-Zn
	Y-Yb
	Yb-Zr
	Ce-C	Hiroaki Okamoto, Supplemental Literature Review of Binary Phase Diagrams: Bi-Ce, Bi-Er, C-Ce, C-La, C-Pr, Cd-I, Cr-Cu, Cu-Er, Er-Sb, F-Sm, F-Yb, and Fe-Gd, Journal of Phase Equilibria and Diffusion, (2013) 34:350–362
	La-C
	Cd-I
	Er-Sb
	Fe-Gd
	Cu-Sc	H. Okamoto, Supplemental Literature Review of Binary Phase Diagrams: Ag-Ni, Al-Cu, Al-Sc, C-Cr, Cr-Ir, Cu-Sc, Eu-Pb, H-V, Hf-Sn, Lu-Pb, Sb-Yb, and Sn-Y, Journal of Phase Equilibria and Diffusion (2013) 34:493–505
	V-H
	Hf-Sn
	Sb-Yb
	Sn-Y
	Mg-Nd	Hiroaki Okamoto, Supplemental Literature Review of Binary Phase Diagrams: Cs-In, Cs-K, Cs-Rb, Eu-In, Ho-Mn, K-Rb, Li-Mg, Mg-Nd, Mg-Zn, Mn-Sm, O-Sb, and Si-Sr, Journal of Phase Equilibria and Diffusion (2013) 34:251–263
	Mg-Zn
	Al-Gd	Hiroaki Okamoto, Supplemental Literature Review of Binary Phase Diagrams: Al-Bi, Al-Dy, Al-Gd, Al-Tb, C-Mn, Co-Ga, Cr-Hf, Cr-Na, Er-H, Er-Zr, H-Zr, and Ni-Pb, Journal of Phase Equilibria and Diffusion (2014) 35:343–354
	Al-Tb
	Er-H
	Er-Zr
	Pb-Tb	H. Okamoto, Supplemental Literature Review of Binary Phase Diagrams: Al-Mg, Bi-Sr, Ce-Cu, Co-Nd, Cu-Nd, Dy-Pb, Fe-Nb, Nd-Pb, Pb-Pr, Pb-Tb, Pd-Sb, and Si-W, Journal of Phase Equilibria and Diffusion (2015) 36:183–195
	W-Si
	Bi-Ho	H. Okamoto, Supplemental Literature Review of Binary Phase Diagrams: Au-Ce, B-Pr, Bi-Gd, Bi-Ho, Cd-Sr, Ga-Ti, Gd-Pb, Gd-Ti, Mg-Mn, Mn-Nd, Nd-Ni, and Ni-Ti, Journal of Phase Equilibria and Diffusion, (2015) 36:390–401#
	Ga-Ti
	Gd-Pb
	Mg-Mn
	Mn-Nd
	Ni-Ti
	Ag-Er	H. Okamoto, Supplemental Literature Review of Binary Phase Diagrams: Ag-Co, Ag-Er, Ag-Pd, B-Ce, Bi-La, Bi-Mn, Cu-Ge, Cu-Tm, Er-Y, Gd-Tl, H-La, and Hg-Te, Journal of Phase Equilibria and Diffusion (2015) 36:10–21
	Gd-Tl
	Hg-Te
	Ni-Sc	H. Okamoto, Supplemental Literature Review of Binary Phase Diagrams: Al-P, B-Ga, B-Nd, Ba-Ga, Bi-Cs, Ca-Ga, Cd-Gd, Cr-Mo, Gd-Ni, Ni-Pb, Ni-Sc, and Sc-Sn, Journal of Phase Equilibria and Diffusion (2015) 36:518–530
	Sc-Sn
	Al-I	H. Okamoto, Supplemental Literature Review of Binary Phase Diagrams: Ag-Yb, Al-Co, Al-I, Co-Cr, Cs-Te, In-Sr, Mg-Tl, Ni-Os, and V-Zr, Journal of Phase Equilibria and Diffusion (2016) 37:726–737
	Mg-Tl
	Mn-Pd
	Mo-O
	Mo-Re
	Ni-Os
	V-Zr
	Fe-B	H. Okamoto, Supplemental Literature Review of Binary Phase Diagrams: B-Fe, Cr-Zr, Fe-Np, Fe-W, Fe-Zn, Ge-Ni, La-Sn, La-Ti, La-Zr, Li-Sn, Mn-S, and Nb-Re, Journal of Phase Equilibria and Diffusion (2016) 37:621–634
	Cr-Zr
	Fe-W
	Ge-Ni
	Mn-S
	Ag-Cl	H. Okamoto, Supplemental Literature Review of Binary Phase Diagrams: Ag-Cl, Br-Pb, Br-Zn, C-Cu, Ce-Zr, Cl-Zn, Fe-Lu, Fe-Tm, Ga-V, Nd-Ti, Nd-Zr, and Si-Ta, Journal of Phase Equilibria and Diffusion (2016) 37:246–257
	Pb-Br
	Zn-Br
	Ce-Zr
	Zn-Cl
	Nd-Zr
	Si-Ta
	Al-Sm	H. Okamoto, Supplemental Literature Review of Binary Phase Diagrams: Al-Nd, Al-Sm, Al-V, Bi-Yb, Ca-In, Ca-Sb, Cr-Nb, Cu-Ga, Ge-O, Pt-Sn, Re-Y, and Te-Yb, Journal of Phase Equilibria and Diffusion (2016) 37:350–362
	Ca-Sb
	Cr-Nb
	Pt-Sn
	Be-Mo	Hiroaki Okamoto, Supplemental Literature Review of Binary Phase Diagrams: Be-Mo, Cr-Ni, Fe-Sc, Gd-Mn, H-Ti, Lu-Mn, Mg-Sr, Mn-Sc, Mn-Si, Mn-Y, Sb-Sm, and V-Zr, J. Phase Equilib. Diffus. (2017) 38:829–842
	Ti-H
	Mn-Sc
	V-Zr
	Au-Sc	H. Okamoto, Supplemental Literature Review of Binary Phase Diagrams: Au-Dy, Au-Sc, Au-Yb, C-Hf, C-Ta, Cu-Fe, Dy-Mn, Er-Mn, Ho-Mn, Mn-Tb, Mn-Tm, and Sb-Sn, J. Phase Equilib. Diffus. (2017) 38:160–170
	Er-Mn
	Mn-Tm
	Ag-Sn	H. Okamoto, Supplemental Literature Review of Binary Phase Diagrams: Ag-Li, Ag-Sn, Be-Pu, C-Mn, C-Si, Ca-Li, Cd-Pu, Cr-Ti, Cr-V, Cu-Li, La-Sc, and Li-Sc, J. Phase Equilib. Diffus. (2017) 38:70–81
	Ca-Li
	Sc-La
	Sc-Li
	Fe-As	Hiroaki Okamoto, Supplemental Literature Review of Binary Phase Diagrams: Ag-Ca, Al-Yb, As-Fe, B-Zr, Co-U, Cu-Se, Cu-Th, La-Mo, Mg-Sn, Mo-Th, Sn-Ta, and Te-Ti, J. Phase Equilib. Diffus. (2017) 38:929–941
	B-Zr
	Ta-Sn
	Te-Ti
	Ag-Ni	Hiroaki Okamoto, Supplemental Literature Review of Binary Phase Diagrams: Ag-Ni, Ag-Zr, Au-Bi, B-Ni, Co-Sb, Cu-Mn, Cu-Si, Cu-Zn, Fe-Zr, Li-Sb, Mg-Pu, and Si-Zr, J. Phase Equilib. Diffus. (2018) 39:87–100
	Cu-Si
	B-Mo	Hiroaki Okamoto, Supplemental Literature Review of Binary Phase Diagrams: Ag-Te, B-Mo, C-Nd, Cd-Te, Ce-S, Co-Er, Fe-La, Fe-V, Ho-Mo, Ho-V, Ni-Th, and Ni-U, J. Phase Equilib. Diffus. (2018) 39:953–965
	Additional immiscible Ag systems	Alloying Behaviour of Silver and its principal binary alloys, AS McDonald, BR Price, GH Sistare, in Silver, Economics, Metallurgy and Use, A Butts and C D Coxe Eds, Robert E Kreiger Publishing Company Malabar, Florida, 1967
	Additional immiscible Au systems	Thermodynamic assessment of the Au-based binary systems, H Okamoto & TB Massalski, in Noble Metal Alloys, TB Massalski, WB Pearson, LH Bennett and YA Chang Eds. Metallurgical Society Inc, Pennsylvania, 1986
	Ag-As	Chenying Shi, Yong Du, Biao Hu, Biaobiao Yang, Yafei Pan, Fangyu Guo, Shuhong Liu, Qiang Du, Thermodynamic descriptions of the Ag-X (X=S, As, Lu) systems, Calphad 62 (2018) 207–214
	Ag-Lu	K.A. Gschneidner, O.D. McMasters, D.G. Alexander, R.F. Venteicher, Factors influencing the formation of silver-rich solid solutions in rare earth-silver alloy systems, Metall. Trans. 1 (1970) 1961–1971 / Chenying Shi, Yong Du, Biao Hu, Biaobiao Yang, Yafei Pan, Fangyu Guo, Shuhong Liu, Qiang Du, Thermodynamic descriptions of the Ag-X (X = S, As, Lu) systems, Calphad 62 (2018) 207-214
	Al-Sn	Ting Cheng, Ying Tang, Lijun Zhang, Update of thermodynamic descriptions of the binary Al-Sn and ternary Mg-Al-Sn systems, Calphad 64 (2019) 354–363
	Au-Yb	S.L. Wang, L.J. Zhou, X. Qin, Y.H. Li, J.L. Li, Y. Pan, Y.H. Lin, C.P. Wang, X.J. Liu, Thermodynamic assessments of the Au–Gd and Au–Yb systems, CALPHAD: Computer Coupling of Phase Diagrams and Thermochemistry 53 (2016) 90–96
	Be-Te	Wojciech Gierlotka, A new thermodynamic description of the binary Bi-Te system using the associate solution and the Wagner-Schottky models, Calphad 63 (2018) 6–11
	Bi-Te	Wojciech Gierlotka, A new thermodynamic description of the binary Bi-Te system using the associate solution and the Wagner-Schottky models, Calphad 63 (2018) 6-11
	Bi-Tm	Y. Djaballah, A. Said Amer, Ş. Uğur, G. Uğur, A. Hidoussi, A. Belgacem-Bouzida, Thermodynamic description of the Bi–Cs and Bi–Tm system supported by first-principles calculations, CALPHAD: Computer Coupling of Phase Diagrams and Thermochemistry 48 (2015) 72–78
	Cs-Fe, Fe-K, Fe-Li, Fe-Na, Fe-Rb	Ortrud Kubaschewski, Iron - Binary Phase Diagrams, 1982, Springer, Berlin
	Cu-Zr	Hsien-Ming Hsiao, Song-Mao Liang, Rainer Schmid-Fetzer, Yee-wen Yen, Thermodynamic assessment of the Ag-Zr and Cu-Zr binary systems, CALPHAD: Computer Coupling of Phase Diagrams and Thermochemistry 55 (2016) 77–87
	Er-Sn, Sn-Y	Critical evaluation and thermodynamic optimization of the Sn–RE systems: PartII. Sn–RE system (RE¼Gd, Tb, Dy, Ho, Er, Tm, Lu and Y) Junghwan Kim, In-Ho Jung, CALPHAD: Computer Coupling of Phase Diagrams and Thermochemistry 55 (2016) 134–156
	Er-Ti, Ti-Tm, Ti-Y	Bin Yao, Biao Hu, Anan Zhang, Jingrui Zhao, Jiong Wang, Yong Du, Thermodynamic Assessment of the Ti-RE (RE 5 Ce, Er, Tm, Y) Binary Systems, J. Phase Equilib. Diffus. (2018) 39:44–50
	Ge-Co	Yinping Zeng, Han Li, Yong Du, Yafei Pan, Yingbiao Peng, Peng Zhou, Milena Premovic, Experimental Investigation of the Co-Ge Phase Diagram, J. Phase Equilib. Diffus. (2017) 38:843–852
	K-Tl, Li-Tl, Na-Tl	James Sangster, The Systems Li-Tl, Na-Tl and K-Tl, J. Phase Equilib. Diffus. (2018) 39:74–86
	Li-Sb	M.M. Kane, J.M. Newhouse, D.R. Sadoway, Electrochemical determination of the thermodynamic properties of lithium-antimony alloys, J. Electrochem. Soc. 162 (2015) A421–A425.
	Pb-Nd, Pb-Dy	Magda Zydzik, Meghie Smids, Marie-Aline Van Ende, In-Ho Jung, Critical thermodynamic evaluation and optimization of the Pb–Pr, Pb–Nd, Pb–Tb and Pb–Dy systems, CALPHAD: Computer Coupling of Phase Diagrams and Thermochemistry 46 (2014) 1–17
	Ta-B	Antonio Augusto Araujo Pinto da Silva, Flavio Ferreira, Belmira Benedita de Lima-Kühn, Gilberto Carvalho Coelho, Carlos Angelo Nunes, Pauline Vilasi, Jean-Marc Fiorani, Nicolas David, Michel Vilasi, The Ta-B system: Key experiments and thermodynamic modeling, Calphad 63 (2018) 107–115
	Ta-Sn	Cassie Marker, ShunLi Shang, Xuan L. Liu, Greta Lindwall, Zi-Kui Liu, First-principles calculations and thermodynamic modeling of the Sn-Ta system, CALPHAD: Computer Coupling of Phase Diagrams and Thermochemistry 57 (2017) 46–54
	W-Mn	Ossama Elsebaie Kevin M.Jaansalu, A study of the manganese–tungsten binary phase diagram International Journal of Refractory Metals and Hard Materials Volume 72, April 2018, Pages 332-340
	Zr-La	N. Mattern, Y.Yokoyama, A.Mizuno, J.H.Han, O.Fabrichnaya, M.Richter, S. Kohara, Experimental and thermodynamic assessment of the La–Ti and La–Zr systems, CALPHAD: Computer Coupling of Phase Diagrams and Thermochemistry 52 (2016) 8–20

## Sheet: Table 1
		Maximum equilibrium solubility of element B in element A, at% (room temperature phase considered, max solubility at any temp)
	Element A	Element B
		H	He	Li	Be	B	C	N	O	F	Ne	Na	Mg	Al	Si	P	S	Cl	Ar	K	Ca	Sc	Ti	V	Cr	Mn	Fe	Co	Ni	Cu	Zn	Ga	Ge	As	Se	Br	Kr	Rb	Sr	Y	Zr	Nb	Mo
	H													0.00012
	He
	Li	0			0		0	0	0			0	75.5	0	0		0	0		0	2.2	0.07	0	0	0	0			0	0	0	0	0		0			0	0		0	0	0
	Be	0.0092		0		0	0		0			0	0	0	0					0	0		0	0	0.08		0.9	2.7	10	9.5	0	0	0			0		0	0	0	0	0	0
	B				0		0	0					0	0	2.5		0				0	2	0	0	2	4	0	0	0	0	0	0	4	0					0	0	0	0.5	0
	C			0	0	0						0		0	0						0	0	0	0	0	0	0	0	0	0			0	0	0			0	0	0	0	0	0
	N						0		10
	O							0
	F
	Ne
	Na	0		0	0.1		0		0	0			0	0			0	0		1	0		0	0	0					0	0	0	0		0	0		0	0		0	0	0
	Mg	11		18	0	0	0	0	0			0		11.5	0	0				0	0.82	29	0.12	0	0	1.1	0.00043	0	0	0	2	4	0					0	0	3.4	0.7	0.13	0
	Al	0		14	0	0	0	0	0			0.002	18.6		1.5	0	0			0	0	0.2	0.7	0	0	0.62	0	0	0	2.5	67	9	2.6	0	0				0	0	0	0	0
	Si	0.012		0	0	2.6	0	0	0				0	0.02		2.5	0.0065				0	1	0	0	0	0	0	0	0	0	0	0	100	3.5	0				0	0	0	0	0
	P												0	0	0		0										0	0	0	0	0		0	35	0								0
	S			0		0						0		0		0				0			0	0		0		0	0	0	0		0	0	12	0		0			0	0	0
	Cl											0									0										0	0				100
	Ar																																										0
	K	0		0		0	0		0	0		4.7	0.02	0			0	0			0		0	0	0					0	0	0	0	0	0	0		100	0		0	0	0
	Ca	0		10.2	0	0	0	0	0	0		0	0	0	0			0		0		0.03	0	0		0.73	0		0	0	0	0	0			0		0	100	0			0
	Sc			0		0	2.6		11				28	10.2	0		0	0			1.4		11.1	0.5	0	0	0.5	0	1	1.1		0	2.7			0			1.6	100	100	0	0.5
	Ti	7.5		0	0	0	1.2	24.8	31.8			0	1.6	52.3	0.5	0	0.019			0	0	7.8		2	0.6	0.4	0.04	0.8	0	1.3	0	16.2	4.1		0.15			0	0	1	100	3	0.4
	V	42		0	15	0	4.1	14	17			0	0	54.5	4.8		0			0	0	0.3	100		100	100	100	19	24	4.9	0	41	4.5		0			0	0	0	7.9	100	100
	Cr	4		0	9.1	1	0	4.4	0			0	0	30.2	13.1	0	0.002	0		0		1.5	100	100		71.3	100	50	32	0	2	16	11.8	6	0			0		1	2.5	6.4	100
	Mn			0		1	6.5	0.8	0				0	2	7.1	0	0				0	0	12	9	9		30	3	13.6	0.3	2	1	1.5	0	0				0	0	2		21
	Fe	0.01385		0	28	0.005	0.098	0.39	0			0	0	45	3.19	4.8	0.033			0	0	0.7	10	100	100	3		77	5.5	6.7	42	36	17.5	10	0			0	0	0.6	0.06	0.3	24.4
	Co	0.5		26	12	0	4.5	0	0			0	0	17	19	0	0			0	8	0.6	14.4	2	44	20	2		35	19.7	2.8	1	18	2	0					0	0	0	0.9
	Ni	0.923			23.9	0	2.9	0	0				0	21	15.7	0	0	0			0	1.6	15	43	50	100	100	100		100	39.3	24.3	15.9	5	0				0	0	1.8	12.7	27
	Cu	0.189		22	13.7	0.29	0.0402		0.031			0	2.69	19	11.25	4	0.023	0		0	0	0.48	10	0.4	0.6	100	4.6	7.5	100		38.27	20.6	12	6.83	0				0	0	0	0.9	0
	Zn	0		0.9	0	0			0			0	0	2.9	0	0	0	0		0	0	0	0	0.17	0.03	1	0	0	0	2.83		2.36	0	0	0	0		0	0	0	0	0	0
	Ga			0	0	0	0					0	0	0	0	0	0	0		0	0	0	0	0	0	0	0.5	0	0	0	0.75		0	0	0	0		0	0	0	0	0	0
	Ge			0	0	0	0		0			0	0	1.1	100	0.16	0			0	0	0	2.3	0	0	0	0	1.5	0	0	0	1.1		0.18	0			0	0	0.3	0	0	0
	As					0	0						0	0	0	19.1	0			0					0	0	0.07	0		0	0	0	12		0			0					0
	Se			0		0	0					0		0	0	0	13			0			0	0	0	0	0	0	0	0	0	0	0	0		0		0	0			0	0
	Br				0							0					0	100			0	0									0				0			0	0				0
	Kr
	Rb	0		0	0		0		0	0		0	0				0	0		100	0		0	0	0						0	0	0	0	0	0			0		0	0	0
	Sr	4.96		0	0	0	0		0			12.5	0	0	0			0		0	100	0	0	0		0	0		0	0	0.5	0	0		0	0		0		0			0
	Y				0	0	7	3	15				20	0	0			0			0.45	100	0.9	0.3	0.7	0	1.6	0	0	0	0	0	0.99						6.4		1.8	0.1	0
	Zr	5.15		0	0	1.5	0	23.1	31			0	0.4	8.3	0					0		100	100	2	1	0	0.03	5	0.2	0.13	3.2	0.8	1					0		0		0.7	0
	Nb	48.96		0	12.8	1.7	5.2	17	9			0	0.2	19.6	3.5		0			0		0	100	100	25		9.1	5.3	5	5.6	0	19	11		0			0		0.1	100		100
	Mo	0	0	0	1	0.9	1.11	1	1	0	0	0	0	20	3	16	3	0	0	0	0	0.5	100	100	100	37	31.4	7.1	2.9	0	0	15	5	0	0	0	0	0	0	0	9	100

## Sheet: Table 2
		Maximum equilibrium solubility of element B in element A, at% (room temperature phase considered, max solubility at any temp)
	Element A	Element B
		Tc	Ru	Rh	Pd	Ag	Cd	In	Sn	Sb	Te	I	Xe	Cs	Ba	La	Ce	Pr	Nd	Pm	Sm	Eu	Gd	Tb	Dy	Ho	Er	Tm	Yb	Lu	Hf	Ta	W	Re	Os	Ir	Pt	Au	Hg	Tl	Pb	Bi
	H
	He
	Li		0	0	0	9	18	0	0	0	0			0	0	0	0	0	0	0	0										0	0				0	0	0		0.01	0	0
	Be		0		5	0		0	0	0	0			0	0														0		0	0	0	0				0.25				0
	B	0	0	0	0		0	0	0	0					0	0	0	0	0	0	0	0	0	0	0	0	0	0	0	0	1	0.4	1	0	0		0	0	0	0	0	0
	C		0	0	0				0	0				0	0	0	0	0	0			0	0	0	0	0	0		0	0	0	0	0			0	0				0	0
	N																														0
	O
	F
	Ne
	Na				0	0	0	0	0	0	0	0		0	5.7																0	0					0	0	0	1.1	0	0
	Mg				0.23	3.83	100	19.4	3.35	0	0			0	0.002	0	0.09	0	0.8		0	0	4.53		4.83	5.44	6.9	6.3	1.2	8.8	0					0.2	0	0.1	1.2	16.1	7.7	1
	Al		0.5	0	0	23	0	0	0.04	0	0	0		0	0	0	0	0	0	0	0	0	0	0	0	0	0	0	0	0	0	0.04	0	0		0	0	0.06	0	0	0	0
	Si		0	0	0	0	0	0	0.1	0.02	0				0		0	0	0		0		0	0	0	0	0	0	0	0	0	0	0	0		0	0	0		0	0	0
	P			0	0	0			0									0																	0	0	0	0				0
	S		0			0	0	0	0	0	0.3	0		0				0			0	0			0				0				0				0	0	0	0	0	0
	Cl					0		0				0		0	0																								0			0
	Ar
	K					0	0	0	0	0	0	0		100	0																0	0						0	0	0	0	0
	Ca				0	0	0	0	0	0		0		0	100	0	0		0.1		0	54.5	0	0.5	0		0	0.42	100	0.31							0		0	0	0	0
	Sc		1	2	0	0		15	4.5		0	0			2	15.4	12		100			0	100	100		100	100				100	0.1	0	0		1	0	0			0
	Ti	1	0.1	0.075	1	4.7		10	11.4	12	0.9			0	0	1	1.2		1			0	6	1			0.1	0.1	0		100	3.6	0.2	8	20	14.5	2	1.7	0		4	0.5
	V	44	25	18	37.5		0	5.5	16		0			0	0	0	0.6	0.1	0	0.1	0.07	0	0	0.1	0.1	0.1	0	0.1	0	0	4	100	100	65	37	21.5	10.6	33	0	3.4
	Cr		32	20	1		0	0	2	5	0	0		0		2.5		0	1.5	0	0	0	0	1	0	3.7	0	0	0	0	2	4.3	100	49.5	30	11.2	6.8	3	0		0	0
	Mn			1	3.7	0			2	1.5	0				0	0	0	0	0	0	0	0	0	0	0	0	0	0	1	0	0.2	2	10	5.5		5	1	0		0	0	0
	Fe		4	19	3.5	0.017	0	0.28	9.2	5	1.5			0	0	0	0	0	0	0	0	0	1	0	0	0	0	0	0	0	0.7	0.8	15	8	3	8		1	0		0	0
	Co		100	100	20	0	0.253	0	0	0	0					0	0	0	0		0		0	0	0	0	0		0	0	0.5	4	0	100	100	100	100		0		0	0
	Ni	29.4	31.1	100	100	1.4	0	8	10.7	10.4	0				0	0	0	0	0		0	0.8	0		0	0	0		0		1	11.3	17.5	17.4	13.5	100	100	100	0	2.5	0.13
	Cu	0	0	100	100	4.9	2.2	11	9.1	5.8	0	0		0	0	0	0	0	0	0	0	0	0	0	0	0	0	0	0	0	0.3	0	0	0		8	100	100	5	0.28	0	0.003
	Zn	0	0			4	1.46	0.1	0	0	0	0			0	0	0	0	0		0	0	0	0	0	0	0	0	0	0							0	5.5	3	0	0	0.07
	Ga				0	0	0	0	0	0	0	0		0	0	0	0	0	0	0	0	0	0	0	0	0	0	0	0	0	0			0			0	0	0	0	0	0
	Ge		0	0	0	0	0	0	1.1	0	0	0		0	0	2		0	1		0	0	0	0	0	0	0	0	0	0	0		0	0			0	0	0	0.02	0	0
	As				0	0	0	0	15	100	0								0		0	0	0	0	0	0	0	0	0	0		0			0		0	0		0	0	0
	Se		0	0	0	0	0	0	0	0	100	0		0	0	0	0	0									0	0	0			0			0			0	0	0	0	0
	Br					0		0	0		0	0				0	0	0														0						0	0		0	0
	Kr
	Rb					0	0	0	0	0	0	0		100	0																0	0						0	0	0	0	0
	Sr					0	0	0	0	0	0	0		0	22				0.33																		0	0	0	0	0	0
	Y		0		0	0		8	1.7	1.7		0			7.9	100			100		100		100	100	100	100	100		0	100	1	0		0	0	0	0				2	0
	Zr		0.6	0	1	1.3	17.5	10.1	6.5	0.8	0			0		0	2.8		3.4			0	3	4.1	7	3.7	28		0	4.9	100	0.7	4	1.5	1.5	1	1.5	2	0		5	4
	Nb		40	20.5	36			0	11	20	0	0		0		0.05	0.03				0.05	0					0		0	0	100	100	100	45.5	19	12	12	36	0	0
	Mo	49	32.5	20	6	0	0	0.07	0	0	0	0	0	0	0	0.13	0.3	0.3	0.3	0.3	0	0	1	0.7	0.55	0.6	0.5	0.5	0	4	22.8	100	100	38	18	16	15	0.4	0	0	0	0

## Sheet: Table 3
		Maximum equilibrium solubility of element B in element A, at% (room temperature phase considered, max solubility at any temp)
	Element A	Element B
		H	He	Li	Be	B	C	N	O	F	Ne	Na	Mg	Al	Si	P	S	Cl	Ar	K	Ca	Sc	Ti	V	Cr	Mn	Fe	Co	Ni	Cu	Zn	Ga	Ge	As	Se	Br	Kr	Rb	Sr	Y	Zr	Nb	Mo
	Tc					0	7.2																14	8					46	0	0												25
	Ru			0	1	1.8	3							4	4.5	0	0					1.5	14	30	52	51	77	100	49	0	0	0			0					0	2	29	51.5
	Rh			0		0	1.5							0	2.3	0	0					11	14	19.5	32		100	100	100	100			0		0						8	16.5	15
	Pd	0.14		4.4	1.1	18.1	8					2	25	19	0	0	0	0			0	15	15	58	50	28	100	100	100	100	20	11	3	0	1.5					13	14	30	46
	Ag		0	60.9	0.36	0	0		0.04			0	24.3	20	0	0	0.13	0	0	0	0	10.4	4	1	0	54.9	0.00651	0.8	0.26	14.1	40	18.6	9.6	8.8	0	0	0	0	0	1.6	5.3		0.15
	Cd			30.2		0			0			0	100	0	0	0	0	0		0	0	0	0	0	0	0.049	0		0	0.2	4.35	0	0	0	0			0	0	0	0		0
	In			1.6	0	0						2.9	5	0	0	0	0	0		0	0	0	0	0		0	0	0	0	0	2	2.3	0	0	0	0		0	0	0	0	0	0
	Sn			0	0	0	0		0	0		0	0	0	0	0	0	0		0	0.4	0	0	0	0	0	0	0	0	0	0	6.5	0	0	0	0		0	0	0	0	0	0
	Sb			0	0	0	0		0			0	0	0	0	0.1	0			0	0		0		0	0	0	0	0	0	0	0	6.2	100	0			0	0	0	0	0	0
	Te			0	0				0			0	0	0	0		14	0		0		0	0	0	0	0	0	0	0	0	0	0	0	0	100	0		0	0	0	0	0	0
	I											0		0			0	0		0	0	0			0					0	0	0	0		0	0		0	0	0		0	0
	Xe
	Cs	0		0	0		0		0	0		0	0				0	0		100	0		0	0	0					0		0	0		0			100	0		0	0	0
	Ba	58		0	0	0	0		0			1.2	0	0	0	0		0		0	100	0	0	0		1.2	0		0	0	0	0	0		0	0		0	100	0.24			0
	La	1.36		0		0	4.5						1.1	0			0	0			0	10.8	0	1.4		0	0	0	0	0	0	0	0		0	0				100	0	0	0
	Ce			0		0	4.5	3					8.1	0	0		0				0.3	17	0	0.0011		5.2	0	0	0	0	0	0	0		0	0							0
	Pr			0		0	4.5		0				9.2	3	0	0.32	0	0					3	0	0		0	0	0	0	1.5	4	0		0	0							0
	Nd	12.4		0		0	0		0				8.9	2.1	0						3.5	100	0	0	3	2.5	0	0	0	0	1		0.5	1					5.8	100	1.5		0
	Pm			0		0								0										0.15	0	0	0			0		0											0
	Sm			0		0				0			3	0	0		0				0.2			0	0	0	0.5	0	0	0	0	0	0	0						100		0.1	0
	Eu					0	0		0				0	0			0				100	0	0	0	0	0	0		0	0	0	0	0	0							0	0	0
	Gd					0	0						14.2	0.5	0			0			0.2	100	0.3	0	0	0	0	0	0	0		0	0		0					100	3.4		0
	Tb					0	0		0				12	0	0						8.95	100		0.2	3	0	0	0		0		0	0	1						100			0
	Dy					0	0						13	0	0		0	0			0.2			0.3	0	0	0	0	0	0		0	0	1						100	1.5		0.6
	Ho					0	0						15	0	0			0				100		0.5	2	0	0	0	0	0	0	0	0	1						100			0.6
	Er	40				0	0		0				6.9	0	0			0			0.2	100	3	0	0	0	0	0	0	0	0	0	0	1	0					100	41.5	1	0.5
	Tm					0							13	0	0		0	0			6.35		1	0.4	0	0	0			0	0	0	0	1	0								0.7
	Yb					0	0			0			0	0.6	0		0	0			100		0	0	0	0	0	0	0	0	0	0	0	0	0					0	0	0	0
	Lu					0	0						11.5	0	0						6.4			0.5	0	0	0	0		0	0	0	0	1						100		0.5	4
	Hf	9		0	0	1.5	14.2	29	24.5			0	0	27	0					0		100	100	3.4	1.7	1.99		3	0.9	0.3								0		4	100	5.2	2
	Ta	33.52		0	0	2	7	10.5	5.7			0		6.9	10								100	100	27		8.5	21	20.7	0				0	0	0		0		0	100	100	100
	W				5.8	0	1	0	0					15.4	3		0						100	100	100	12	4	3	0.3	0			2.5							0	3.6	100	100
	Re				10	0	11							2.8	9.2							6	3	13	22.5		0	100	17	0		0	0							0	4	4	13
	Os					0	2									0							21	48	65		75	100	12					0	0					0	8	27	52
	Ir			0			3.12							20	0	0						11	11	19	27.2		100	100	100	6.4										0	9	15	23
	Pt				0	0	2.5					1		16	0.7	0	0				0		10.9	56.5	68.7	38	100	100	100	100	22	14	6.7	0					0	0	12.9	19.9	44
	Au	0.00045		16.7	0.196	5	0.082	0				0	0	13	0	0	0	0		0	0	9.4	11	61	47	31	74	22.5	100	100	34.5	12.2	3	0	0	0		0	0	2	8.1	57	1.25
	Hg			0		0	0					0	0	0			0	0		0	0		0	0	0	0	0	0	0	0	0.3	0	0		0	0		0	0	0	0.3	0	0
	Tl			1.4		0						27	2.1	0	0	0	0	0		4	2			0		0			0	0	0	0	0	0	0				4.5	0		0	0
	Pb			2.9		0	0		0			20	5.7	2.3	0		0	0		0	0	0	0		0	0.04	0	0	0	0	0	0	0	0	0	0		0	0	0	0		0
	Bi			0	0	0	0		0			0	0	0	0	0	0	0		0	0	0	0	0	0	0	0	0	0	0	1.6	0	0	0.6	0	0		0	0	0	0	0	0

## Sheet: Table 4
		Maximum equilibrium solubility of element B in element A, at% (room temperature phase considered, max solubility at any temp)
	Element A	Element B
		Tc	Ru	Rh	Pd	Ag	Cd	In	Sn	Sb	Te	I	Xe	Cs	Ba	La	Ce	Pr	Nd	Pm	Sm	Eu	Gd	Tb	Dy	Ho	Er	Tm	Yb	Lu	Hf	Ta	W	Re	Os	Ir	Pt	Au	Hg	Tl	Pb	Bi
	Tc										0																						12	100
	Ru			60	8				0	0	0			2		1.5	2		0		0		0	0	0		0		0	2	5	28	48	100	100	49	21	0	0
	Rh		34.5		100	10			15	6.5	1					0	0		0	0	0	0	0		0		0		0	1	5	17.5	19	12	55	100	100	0.3	0		0
	Pd		21.3	100		100	26	19	17	16.7	16				0		13	9	3		10.4		11.5	12	12.3	11.8	13		13	12.5	22.5	18	22	16	2.9	100	100	100	14		16.6
	Ag		0	0	100		42.4	21	11.5	7.2	0		0		0	0	0.05	0.05	0.3	0	1	0	0.7	1.1	1.3	1.4	3.1	4.57	1.92	5.78			0	0	0	0	40	100	37.3	7.8	2.8	2.615
	Cd				0	7		1.4	0.24	0	0	0		0	0	0	0	0	0	0	0	0	0						0								0	4	25	0	0	0
	In			0	0	0	6		12	0	0	0		0	0	0	0	0	0	0	0	0	0	0	0	0	0	0	0	0		0				0	0	0	4.5	31		8.2
	Sn		0	0	0	0	1.1	0		0	0	0		0	0	0	0	0	0		0	0	0	0	0	0	0	0	0	0	0	0		0			0	0	1	0	0	13.1
	Sb		0	0	0	0	0	0	12		1.3			0		0	0	0	0		0		0	0	0	0	0	0	0.9	0			0	0		0	0	0	0	0	2	100
	Te	0	0	0	0	0	0	0	0	0		0		0	0	0	0	0	0		0	0	0		0	0	0	0	0		0	0	0	0	0	0	0	0	0	0	0	0.004
	I						0	0	0		0			0	0								0	0		0	0												0	0		0
	Xe
	Cs						0	0	0	0	0	0			0			0													0	0						0	0	0	0	0
	Ba				0	0	0	0			0	0		0		0.2		0	0	0	0	100							100								0		0	0	0
	La		0	0		0	0	0	0	0	0				0		100	100	100	100	100		100		21				0			0	0	0		0	0	0	0	0	0	0
	Ce		0	0	0	0		0	0	0	0	0				100		70	100	100	2	4.4	3								0	0	0			0	0	0	0	0	0	0
	Pr				0	1.3		5.6	3.5	2	0			0	0	100	100		100	100			100		100						0	0	0	0	0.2	0	0.12	1	0.9	2.5	2.2	0
	Nd		0	0		0.9	0	5	2	0	0				0	100	100	100		100	100		100		100		100		2.2			0	0			0	1	0		3	2.5	0
	Pm							5							0	100	100	100	100				100		100													0		4
	Sm		0	0	0.73	0	0	0	0	0	0				0	7	20		13				40	19	15	13		9		7		0	0			0	0	0.2			0
	Eu			0	0	0	0	0	0		0					5	0									0			100		0	0	0				0	0			0
	Gd		0	0	3.7	0	5	7	0	4	0	0				100	30	100	100	100	100			100	100	100	100	100	19	100		0	0	0			0	0		7.2	1	0
	Tb				0	0		9	0	0		0									100		100		100	100	100	100		100		0	0	1		0	0	0	0		0	1
	Dy		0	0	0	0		8	3	0	0	0				62		100	100	100	100		100	100		100	100	100		100		0	0				0	0		5	3.1	0
	Ho				0	0		8	2.5	0	0	0									100	0	100	100	100		100	100		100		0	0			0	0			5		1
	Er		0	2	0	0		7	1.4	1.4	0	0							100				100	100	100	100		100		100	2.5	0	0	0		0	0	0	0	6		1
	Tm				0	0		10	0	2.5	0										100		100	100	100	100	100			100		0	0			0	0	0		0		0
	Yb		0	0	0	0	1.39	0	0	0	0				10	0			1.7				1.4			0				0	0	0	0		0	0	0	0	0	6	0	1
	Lu		2		0	0			0	3											100		100	100		100	100	100	15			0	0			0	0				0.8
	Hf		2	3	1	0			14.4	0	0			0			0.5	0							100		7.5		0			5.1	0	0.8	1	1.4		5	0
	Ta		49	16	24.6			0	9		0			0								0		0				0	0	0	100		100	47	78	7.3	9	19.5		0		0
	W	55	23	6	5					0	0					0	0	0	0		0	0	0	0	0		0	0	0	0	7.5	100		37	18.5	10	4.7	0				0
	Re	100	100	24					0	0	0					0							0	1			0				10.5	4	20.2		100	44	44	0	0			0
	Os		100	30	5.2	0					0							0											0		13	19	54	100		38			0			0
	Ir		45	100	100	0		0		0	0					0	0	0	0	0	0		0	0	0	0	0	0	0	0	10	16	19	36	44		100	2	0			0
	Pt		73.5	100	100	12.9		12.6	11	10.5	3				0	0	0		1		0	0	0.7	0	0	0	0	0	1	0		19	63.4	48	25	100		100		0	0	0
	Au	0	0	1.6	100	100	32.6	14.1	7.3	0	0.2			0		0	0	0.1	0	0	0.3	0	0.7	1.5	2.3	3.92	5.7	0	7.1	7.7	5	35	0	0	0	0.1	100		19.8	1	0.11	0.06
	Hg		0	0	0	0	3.5	18.9	0	0	0	0		0	0	0		0	0		0		0	0	0	0	0		0		0			0	0	0	0	0		0	0	0
	Tl				0	0	4	12.5	3	3	0	0		0	1.7	0	0	0	0	0	0		0	0	0	0	0	0	0	0		0					0	0	2.5		4.3	1
	Pb			0	0	0.2	5.9	71.2	28.1	7	0			0	0	0.1	0	0	0		2	0	0	0	0				0	0			0				0	0.2	25	90.2		25
	Bi		0	0	0	0	0	0.009	3	100	0	0		0	0	0	0	0	0		0		0	0	0	0	0	0	0	0.05	0	0	0	0	0	0	0	0	0	0	0.01
